# Supplementary material for: Prinsepiae Nux Extract Activates NRF2 Activity and Protects UVB-Induced Damage in Keratinocyte
Source: Antioxidants (Basel). 2022 Sep 5;11(9):1755. doi: 10.3390/antiox11091755 (PMC9495439; doi:10.3390/antiox11091755)
Supplement: Supplementary file 1 [file antioxidants-11-01755-s001.zip]

Archive with 1 entries (1 files):
- antioxidants-1845195-supplementary.pdf
